# Supplementary material for: Genome-Wide Characterization of the Sulfate Transporter Gene Family in Oilseed Crops: Camelina sativa and Brassica napus
Source: Plants (Basel). 2023 Jan 31;12(3):628. doi: 10.3390/plants12030628 (PMC9919929; doi:10.3390/plants12030628)
Supplement: Supplementary file 1 [file plants-12-00628-s001.zip]

Archive with 8 entries (7 files):
- Supp. data/
- Supp. data/Fig. S1.jpg
- Supp. data/Fig. S2.jpg
- Supp. data/Fig. S3.jpg
- Supp. data/Fig. S4.jpg
- Supp. data/Table S1.xlsx
- Supp. data/Table S2.xlsx
- Supp. data/Table S3.xlsx
