# Supplementary material for: Genome-Wide Characterization of the Sulfate Transporter Gene Family in Oilseed Crops: Camelina sativa and Brassica napus
Source: Plants (Basel). 2023 Jan 31;12(3):628. doi: 10.3390/plants12030628 (PMC9919929; doi:10.3390/plants12030628)
Supplement: Supplementary file 1 [file plants-12-00628-s001.zip › Supp. data/Table S1.xlsx]

## Sheet: Sheet1
Table S1- List of the identified SULTRs and their characteristics in Camelina sativa and Brassica napus
Organism	Gene ID	Description	Location	CDS (bp)	Peptide (aa)	Exon number	Isoelectric point (pI)	Molecular mass (Da)	GRAVY	Stablity
Camelina sativa	Csa13g054450	Sulfate transporter 3.2	13: 22,192,835-22,200,452	2055	500	9	9.3523	55279.39	0.555	unstable
	Csa06g026100	Sulfate transporter 31	6: 14,919,403-14,925,351	2719	659	13	9.1458	72777.07	0.343	stable
	Csa09g058940	Sulfate transporter 31	9: 22,228,596-22,234,171	2157	718	13	8.9683	79332.14	0.434	stable
	Csa04g037720	Sulfate transporter 31	4: 18,237,420-18,243,803	1977	658	12	9.2517	72617.02	0.350	stable
	Csa08g054410	Sulfate transporter 2.1	8: 23,279,432-23,282,484	1819	496	8	8.4751	53986.89	0.624	stable
	Csa16g042240	Sulfate transporter 1.2	16: 21,655,055-21,660,676	3366	469	10	9.0522	51473.96	0.603	stable
	Csa07g050670	Sulfate transporter 1.2	7: 25,761,262-25,767,396	3428	537	11	7.4076	58564.91	0.582	stable
	Csa02g005990	Sulfate transporter 3.2	2: 1,822,350-1,828,355	2071	647	12	9.1121	71296.11	0.453	stable
	Csa07g050660	Sulfate transporter 2.2	7: 25,752,534-25,756,471	1899	632	13	9.1656	69385.59	0.387	unstable
	Csa08g050710	Sulfate transporter 3.2	8: 21,569,598-21,580,986	2054	646	12	8.8351	71080.83	0.480	unstable
	Csa13g041750	Sulfate transporter 1.1	13: 16,345,352-16,351,910	2716	649	12	9.5972	70671.87	0.433	stable
	Csa16g042230	Sulfate transporter 2.2	16: 21,646,837-21,650,381	1933	629	12	9.3026	69165.47	0.402	unstable
	Csa20g015450	Sulfate transporter 2.1	20: 4,219,737-4,231,431	2625	706	10	8.7714	76927.31	0.378	stable
	Csa09g084770	Sulfate transporter 2.2	9: 31,632,016-31,635,620	1919	632	12	9.3028	69547.87	0.387	stable
	Csa08g034630	Sulfate transporter 1.1	8: 14,651,185-14,655,079	2060	664	12	9.3478	72216.71	0.443	stable
	Csa13g011940	Sulfate transporter 2.1	13: 4,075,161-4,079,461	2410	689	11	8.8866	75261.50	0.407	stable
	Csa03g026040	Sulfate transporter 1.3	3: 10,154,036-10,157,177	2046	667	12	9.3071	73233.07	0.386	stable
	Csa17g029070	Sulfate transporter 1.3	17: 10,501,982-10,505,175	2115	656	12	9.4955	71999.64	0.412	stable
	Csa14g027370	Sulfate transporter 1.3	14: 10,920,497-10,923,620	2007	654	12	9.211	72141.88	0.412	stable
	Csa09g084780	Sulfate transporter 1.2	9: 31,640,198-31,645,951	3226	655	13	8.8766	71861.38	0.400	stable
	Csa01g018620	Probable sulfate transporter 3.4	1: 7,036,050-7,039,821	1980	659	13	9.9006	71755.26	0.436	stable
	Csa03g026970	Probable sulfate transporter 3.3	3: 10,639,890-10,644,030	2328	631	11	9.8411	69299.70	0.434	stable
	Csa13g022560	Probable sulfate transporter 3.5	13: 8,663,936-8,667,907	2160	635	10	8.687	70234.94	0.423	stable
	Csa17g030170	Probable sulfate transporter 3.3	17: 11,183,056-11,187,280	2303	631	11	9.8411	69359.80	0.443	stable
	Csa14g030330	Probable sulfate transporter 3.3	14: 11,535,984-11,540,462	2321	631	11	9.8411	69334.74	0.439	stable
	Csa20g030350	Probable sulfate transporter 3.5	20: 10,286,977-10,290,916	2121	636	10	8.8123	70213.99	0.426	stable
	Csa15g020720	Probable sulfate transporter 3.4	15: 7,723,324-7,727,273	2178	661	13	9.9279	71992.61	0.453	stable
	Csa19g022820	Probable sulfate transporter 3.4	19: 7,787,698-7,792,140	2388	795	16	9.737	87040.28	0.402	stable
	Csa01g013600	Probable sulfate transporter 4.2	1: 5,091,720-5,097,669	2193	687	17	9.0278	75439.06	0.379	unstable
	Csa15g016450	Probable sulfate transporter 4.2	15: 5,395,481-5,400,974	3300	829	20	8.1157	91985.14	0.293	unstable
	Csa08g005450	Sulfate transporter 4.1, chloroplastic	8: 1,811,541-1,815,670	2287	689	15	9.2097	75582.09	0.319	stable
	Csa13g016180	Sulfate transporter 4.1, chloroplastic	13: 5,671,385-5,675,541	2321	688	15	9.1128	75498.03	0.329	stable
	Csa20g018910	Sulfate transporter 4.1, chloroplastic	20: 5,982,690-5,986,864	2364	688	15	9.1019	75419.90	0.328	stable
	Csa08g012370	n/a	8: 5,429,274-5,431,051	801	266	4	8.9745	29068.85	0.271	stable
	Csa08g012360	n/a	8: 5,420,048-5,422,965	1482	493	9	9.0486	54127.47	0.513	stable
	Csa00634s010	n/a	SuperContig unpScaffold00634: 3,561-9,032	2364	766	13	9.8441	83257.29	0.305	stable
Brassica napus	BnaA09g30840D	Sulfate transporter 1.3	LK032120: 52,219-56,719	2204	656	12	9.5771	72115.90	0.441	stable
	BnaA02g00420D	n/a	LK031842:1611965-1614583	1435	454	7	10.0265	49639.55	0.387	stable
	BnaC09g00110D	n/a	LK032126:61563-64637	1164	387	7	9.5947	42638.41	0.492	unstable
	BnaC02g24710D	n/a	LK032045:634084-636711	1818	551	9	9.9226	60272.90	0.445	stable
	BnaA03g46110D	n/a	LK032008:264040-267888	1878	590	13	9.9033	64585.26	0.546	stable
	BnaA03g34000D	n/a	LK031828:1139399-1143365	2145	653	13	10.0568	71689.36	0.427	stable
	BnaC07g13290D	n/a	LK032023:291478-294145	1303	357	8	10.7106	39268.82	0.621	stable
	BnaC05g18450D	n/a	LK031957:371300-375739	2164	632	11	9.7606	69480.81	0.437	stable
	BnaC07g18000D	n/a	LK031884:1396173-1398804	1218	405	9	10.1046	44448.74	0.530	stable
	BnaA05g23640D	n/a	LK031900:1170614-1174891	2121	656	13	9.8814	71917.48	0.412	unstable
	BnaC04g28500D	n/a	LK031888:111736-119497	2317	455	10	7.8966	51179.29	0.108	unstable
	BnaC01g35550D	n/a	LK032125:606950-610996	2182	641	13	9.9948	69899.09	0.395	unstable
	BnaC02g14670D	n/a	LK031893:344389-352206	2163	648	12	9.3474	70603.95	0.416	stable
	BnaAnng32950D	n/a	LK041448:3-3163	1265	394	7	9.0931	43281.40	0.317	stable
	BnaC03g39450D	n/a	LK031805:1239040-1243124	2242	653	13	10.0568	71744.45	0.432	stable
	BnaA09g35200D	n/a	LK032466:223994-228741	878	264	4	7.1156	28941.61	0.325	stable
	BnaA07g33850D	n/a	LK031850:872652-883338	2102	640	12	9.2857	70229.74	0.427	stable
	BnaA07g33860D	n/a	LK031850:856745-860138	2354	655	11	8.9894	71683.17	0.429	stable
	BnaC03g09670D	n/a	LK031791:2564038-2570374	2183	636	10	8.4277	70496.15	0.421	stable
	BnaA01g28310D	n/a	LK032103:526064-530124	2244	660	13	10.0398	72166.84	0.412	stable
	BnaA02g10510D	n/a	LK032199:75554-79548	1947	648	12	9.4341	70501.69	0.405	stable
	BnaC08g23200D	n/a	LK031799:2135258-2139349	2213	655	11	8.9379	72586.05	0.285	stable
	BnaA10g22050D	n/a	LK031790:2112508-2116252	2316	676	10	8.5328	74048.11	0.416	stable
	BnaA09g01000D	n/a	LK032127:425747-430647	2028	675	12	8.6783	74505.84	0.489	unstable
	BnaA02g18690D	n/a	LK032195:81604-85142	2407	652	12	9.4064	71620.11	0.399	stable
	BnaCnng67820D	n/a	LK041791:315-3375	1346	421	8	9.165	46039.87	0.427	stable
	BnaC06g38470D	n/a	LK031855:799971-804356	2164	644	12	9.2823	70846.56	0.416	stable
	BnaA09g32410D	n/a	LK031814:789208-793353	1921	589	12	8.3801	65360.92	0.476	stable
	BnaA09g30120D	n/a	LK032120:562212-569319	2206	632	11	9.6992	69398.62	0.428	stable
	BnaA02g00410D	n/a	LK031842:1617492-1621446	2351	677	10	9.2274	73924.15	0.435	stable
	BnaA03g41530D	n/a	LK031863:1193405-1197927	1977	658	12	9.0185	72543.83	0.346	stable
	BnaC09g46440D	n/a	LK031897:35715-39466	2387	676	10	8.5328	74209.41	0.432	stable
	BnaA02g04350D	n/a	LK032606:94359-101671	2043	634	10	8.802	70368.20	0.443	stable
	BnaC06g38480D	n/a	LK031855:813873-817096	2191	655	11	8.8431	71811.22	0.405	stable
	BnaC02g00440D	n/a	LK032463:126981-130996	2428	677	10	9.2087	73973.17	0.427	stable
	BnaA07g10140D	n/a	LK032180:203622-209569	2289	631	11	9.776	69231.52	0.445	stable
	BnaC02g08870D	n/a	LK032520:74367-78811	2075	634	10	8.802	70382.22	0.443	stable
	BnaC05g37350D	n/a	LK032249:248204-252930	1971	656	13	9.8753	71965.48	0.390	unstable
	BnaC07g32580D	n/a	LK032229:342863-350244	2421	758	19	9.2631	83861.18	0.293	stable
	BnaC03g05940D	n/a	LK031791:798966-802849	2185	692	16	8.6597	75882.35	0.324	unstable
	BnaA03g04410D	n/a	LK031815:1165584-1169602	2297	692	16	8.5673	75803.31	0.325	unstable
	BnaA03g32290D	n/a	LK031800:68437-72273	2194	688	17	8.1993	75637.87	0.331	unstable
	BnaC09g43540D	n/a	LK031999:195471-199321	2156	693	15	8.2722	75854.99	0.289	unstable
	BnaC03g37650D	n/a	LK031921:1095719-1099459	2052	683	17	7.9398	75095.34	0.348	unstable
	BnaA10g19810D	n/a	LK031790:1103011-1106930	2257	695	15	8.2715	75970.17	0.299	unstable
