# Supplementary material for: Genome-Wide Characterization of the Sulfate Transporter Gene Family in Oilseed Crops: Camelina sativa and Brassica napus
Source: Plants (Basel). 2023 Jan 31;12(3):628. doi: 10.3390/plants12030628 (PMC9919929; doi:10.3390/plants12030628)
Supplement: Supplementary file 1 [file plants-12-00628-s001.zip › Supp. data/Table S2.xlsx]

## Sheet: Sheet1
Table S2- Ka/Ks values predicted in the duplicated gene pairs in the Sulfate transporter family in the Camelina sativa and Brassica napus genomes
Species	Gene 1	Gene 2	Ka	Ks	Ka/Ks	Divergense time (MYA)
Camelina sativa	Csa13g054450	Csa08g050710	0.0043652	0.0127607	0.342083	0.981589
	Csa13g054450	Csa02g005990	0.00493274	0.00938836	0.52541	0.722182
	Csa06g026100	Csa09g058940	0.00310759	0.00782856	0.396956	0.602197
	Csa06g026100	Csa04g037720	0.00294982	0.0693818	0.0425158	5.33706
	Csa09g058940	Csa04g037720	0.0032375	0.067717	0.0478092	5.209
	Csa16g042240	Csa07g050670	0.00547714	0.0107727	0.508428	0.828669
	Csa16g042240	Csa09g084780	0.00468755	0.0113343	0.413571	0.87187
	Csa07g050670	Csa09g084780	0.00427994	0.00970502	0.441003	0.74654
	Csa08g054410	Csa13g011940	0.00401885	0.00649588	0.618677	0.499683
	Csa08g054410	Csa20g015450	0.00464435	0.00885188	0.524675	0.680914
	Csa13g041750	Csa08g034630	0.00423259	0.0088885	0.476187	0.683731
	Csa13g041750	Csa00634s010	0.00557425	0.0107528	0.518402	0.827135
	Csa08g050710	Csa02g005990	0.00388643	0.00824644	0.471285	0.634341
	Csa07g050660	Csa16g042230	0.00288008	0.00774874	0.371684	0.596057
	Csa07g050660	Csa09g084770	0.00307712	0.009542	0.322482	0.734
	Csa16g042230	Csa09g084770	0.00387393	0.00696296	0.556362	0.535613
	Csa13g011940	Csa20g015450	0.00543636	0.0111877	0.485924	0.860589
	Csa17g029070	Csa14g027370	0.00404541	0.0116246	0.348004	0.894203
	Csa17g029070	Csa03g026040	0.00475169	0.0132032	0.359888	1.01563
	Csa14g027370	Csa03g026040	0.00364839	0.0116104	0.314236	0.893106
	Csa08g034630	Csa00634s010	0.00457497	0.0104748	0.43676	0.805753
	Csa17g030170	Csa14g030330	0.00345693	0.00354533	0.975068	0.272717
	Csa17g030170	Csa03g026970	0.00400072	0.00608146	0.657855	0.467804
	Csa20g030350	Csa13g022560	0.00473782	0.0105794	0.447836	0.813798
	Csa20g030350	Csa08g012370	0.00775899	0.0183317	0.423256	1.41013
	Csa13g022560	Csa08g012370	0.00402017	0.00965879	0.416218	0.742984
	Csa14g030330	Csa03g026970	0.00311163	0.00714828	0.435299	0.549867
	Csa01g018620	Csa19g022820	0.00237246	0.00583001	0.406939	0.448462
	Csa01g018620	Csa15g020720	0.00427579	0.00894838	0.477829	0.688337
	Csa19g022820	Csa15g020720	0.00368652	0.00890991	0.413755	0.685378
	Csa01g013600	Csa15g016450	0.00355445	0.0137521	0.258466	1.05785
	Csa13g016180	Csa08g005450	0.00329428	0.0140986	0.23366	1.08451
	Csa13g016180	Csa20g018910	0.00329428	0.0139886	0.235496	1.07605
	Csa08g005450	Csa20g018910	0.00380611	0.01045	0.364221	0.803846
Brassica napus	BnaC07g32580D	BnaA03g41530D	0.00531049	0.014107	0.376444	1.08515
	BnaC07g32580D	BnaA09g32410D	0.00941507	0.0329159	0.286034	2.53199
	BnaC07g32580D	BnaCnng67820D	0.0113273	0.0350208	0.323444	2.69391
	BnaA03g41530D	BnaA09g35200D	0.0156463	0.0398034	0.39309	3.0618
	BnaA03g41530D	BnaA09g32410D	0.00925509	0.0311766	0.29686	2.3982
	BnaA03g41530D	BnaCnng67820D	0.00843059	0.0311766	0.270414	2.3982
	BnaC08g23200D	BnaA09g35200D	0.00726741	0.0166093	0.437552	1.27764
	BnaC08g23200D	BnaCnng67820D	0.0113138	0.0164277	0.688701	1.26367
	BnaA09g35200D	BnaCnng67820D	0.00784796	0.0203533	0.385587	1.56564
	BnaC03g09670D	BnaC02g08870D	0.00710898	0.0275268	0.258257	2.11745
	BnaC03g09670D	BnaA02g04350D	0.00699529	0.0275268	0.254127	2.11745
	BnaC02g08870D	BnaA02g04350D	0.00205482	0.00483803	0.424724	0.372156
	BnaA09g30120D	BnaC05g18450D	0.00364596	0.0144355	0.25257	1.11042
	BnaA09g30120D	BnaA07g10140D	0.00567429	0.0304005	0.186651	2.3385
	BnaA09g30120D	BnaC07g13290D	0.011875	0.036423	0.326032	2.80177
	BnaC05g18450D	BnaA07g10140D	0.00523803	0.0291852	0.179475	2.24502
	BnaC05g18450D	BnaC07g13290D	0.0115787	0.0339695	0.340856	2.61304
	BnaA07g10140D	BnaC07g13290D	0.00854308	0.0206512	0.413685	1.58855
	BnaC03g39450D	BnaA03g34000D	0.00281143	0.0149416	0.188161	1.14936
	BnaC03g39450D	BnaA03g46110D	0.00699195	0.0186968	0.373965	1.43821
	BnaC03g39450D	BnaA01g28310D	0.00507471	0.0284223	0.178547	2.18633
	BnaC03g39450D	BnaC01g35550D	0.005805	0.0282179	0.20572	2.17061
	BnaC03g39450D	BnaC05g37350D	0.00640867	0.0297252	0.215597	2.28655
	BnaC03g39450D	BnaA05g23640D	0.00640867	0.0280493	0.228479	2.15764
	BnaA03g34000D	BnaA03g46110D	0.00713631	0.0132544	0.538409	1.01957
	BnaA03g34000D	BnaA01g28310D	0.00563572	0.0232076	0.24284	1.7852
	BnaA03g34000D	BnaC01g35550D	0.00627541	0.0245086	0.256049	1.88528
	BnaA03g34000D	BnaC05g37350D	0.00696094	0.0259317	0.268434	1.99474
	BnaA03g34000D	BnaA05g23640D	0.00696094	0.0245086	0.28402	1.88528
	BnaA03g46110D	BnaA01g28310D	0.0088501	0.0256478	0.345063	1.97291
	BnaA03g46110D	BnaC01g35550D	0.00946876	0.0249326	0.379775	1.91789
	BnaA03g46110D	BnaC05g37350D	0.00974894	0.028376	0.343563	2.18277
	BnaA03g46110D	BnaA05g23640D	0.00946876	0.027	0.350695	2.07692
	BnaA01g28310D	BnaC01g35550D	0.00306678	0.0114946	0.266802	0.884199
	BnaA01g28310D	BnaC05g37350D	0.00611343	0.0265806	0.229996	2.04466
	BnaA01g28310D	BnaA05g23640D	0.00611343	0.0253189	0.241458	1.9476
	BnaC01g35550D	BnaC05g37350D	0.00589175	0.0258864	0.2276	1.99126
	BnaC01g35550D	BnaA05g23640D	0.00696094	0.0253189	0.274931	1.9476
	BnaC05g37350D	BnaA05g23640D	0.00307509	0.0127319	0.241526	0.97938
	BnaA03g32290D	BnaC03g37650D	0.00425628	0.0159356	0.267093	1.22581
	BnaA10g19810D	BnaC09g43540D	0.00346912	0.0146631	0.236588	1.12793
	BnaA10g19810D	BnaA03g04410D	0.00589175	0.027819	0.211789	2.13993
	BnaA10g19810D	BnaC03g05940D	0.00589175	0.031425	0.187486	2.41731
	BnaC09g43540D	BnaA03g04410D	0.00545364	0.0282602	0.192979	2.17386
	BnaC09g43540D	BnaC03g05940D	0.00589175	0.0302165	0.194985	2.32434
	BnaA03g04410D	BnaC03g05940D	0.00272949	0.0152613	0.178851	1.17394
	BnaC06g38470D	BnaA07g33850D	0.00438461	0.00947459	0.462775	0.728815
	BnaC09g46440D	BnaA10g22050D	0.00408401	0.00825907	0.494488	0.635313
	BnaC09g46440D	BnaC02g00440D	0.00677764	0.0230067	0.294594	1.76975
	BnaC09g46440D	BnaA02g00410D	0.00677764	0.0241476	0.280675	1.85751
	BnaC09g46440D	BnaA02g00420D	0.0079437	0.0257213	0.308837	1.97856
	BnaA10g22050D	BnaC02g00440D	0.00605757	0.0231461	0.261711	1.78047
	BnaA10g22050D	BnaA02g00410D	0.00605757	0.0245424	0.246821	1.88787
	BnaA10g22050D	BnaA02g00420D	0.00781923	0.025905	0.301842	1.9927
	BnaC02g00440D	BnaA02g00410D	0.00377161	0.0131547	0.286712	1.0119
	BnaC02g00440D	BnaA02g00420D	0.0056107	0.0160655	0.349239	1.23581
	BnaA02g00410D	BnaA02g00420D	0.00302768	0.00484342	0.625112	0.372571
	BnaA02g10510D	BnaC02g14670D	0.00257977	0.00815585	0.316309	0.627373
	BnaA02g10510D	BnaC07g18000D	0.00379823	0.0104717	0.362714	0.805515
	BnaC02g14670D	BnaC07g18000D	0.00351712	0.00812605	0.43282	0.625081
	BnaA02g18690D	BnaC02g24710D	0.00338376	0.0224822	0.150508	1.7294
	BnaA02g18690D	BnaC06g38480D	0.00622178	0.0277065	0.22456	2.13127
	BnaA02g18690D	BnaA07g33860D	0.00583452	0.0279302	0.208896	2.14848
	BnaC02g24710D	BnaC06g38480D	0.00578561	0.0149561	0.386839	1.15047
	BnaC02g24710D	BnaA07g33860D	0.00539628	0.0167174	0.322794	1.28595
	BnaC06g38480D	BnaA07g33860D	0.0027086	0.010336	0.262054	0.79508
