# Supplementary material for: Genome-Wide Characterization of the Sulfate Transporter Gene Family in Oilseed Crops: Camelina sativa and Brassica napus
Source: Plants (Basel). 2023 Jan 31;12(3):628. doi: 10.3390/plants12030628 (PMC9919929; doi:10.3390/plants12030628)
Supplement: Supplementary file 1 [file plants-12-00628-s001.zip › Supp. data/Table S3.xlsx]

## Sheet: Sheet1
Gene ID	Gene name	Forward (5'-3')	Reverse (5'-3')	Product size (bp)
Csa01g013600	SULTR 4.2	TGCCTTGAGTGGTATTGCTG	TTCCAACCAGAAGAGCCAAC	77
Csa16g042230	SULTR 2.2	ACCGACCCAATTGCTTACAG	CATGAACCCAACAAGTGCAG	93
Csa07g050670	SULTR 1.2	CGCAGCTATCATCATCAACG	GATGACGCCAAAGAAAGCTC	118
Csa15g020720	SULTR 3.4	ATCAAGCCGCTTACAAGCTC	CAAGAGAACGCCAAAGAAGG	80
Csa06g026100	SULTR 3.1	TTGAATCCACTCTCCGGTTC	CTTCAGCGAGAGCAATGATG	100
Csa15g026420	Actin-2	TGCCAATCTACGAGGGTTTC	CTTACAATTTCCCGCTCTGC	142
